# Supplementary material for: Matrix metalloproteinase-2 (MMP2) rs243865 polymorphism and target end-organ damage in difficult-to-control hypertensive patients
Source: PeerJ. 2026 Mar 6;14:e20489. doi: 10.7717/peerj.20489 (PMC12970309; doi:10.7717/peerj.20489)
Supplement: Supplemental Information 3 [file peerj-14-20489-s003.xlsx]

## Sheet: 70_BBmoi
No.	ABI	rs243865	CT or TT	CC	Age	Sex	Years of hypertension	T2DM	Years of T2DM	Smoking	Dislipidemia	Stroke	Weight	Height	BMI	Hypertension Grade	Sys_Admission	Alcohol	Ventricular hypertrophy on ECG	Myocardial ischemia ECG	EF	Myocardial ischemia Echo	LVM_Echo	LVMI	LVH_Echo	RWT	Carotid Stenosis	Urea	Creatinin	Decrease_eGFR	eGFR	Na	K	Cl	Glucose	TriglyceridmmolL	LDL	Microalbmuninuria	ACRugmg	Peripheral vascular injury
1	0.94	CT	Yes	No	60	Female	2	No	0	No	No	No	50	1.5	22.2222	1	240	No	No	Yes	0.63	Yes	67.83	46.99	No	0.5161	No	2.6	64	No	87.26	138	3.9	101	6	1.3	2	No	14.76	No
2	1.05	CC	No	Yes	57	Female	3	Yes	5	No	Yes	Yes	60	1.55	24.974	2	210	No	Yes	Yes	0.7	No	213.9	133.08	Yes	0.4314	No	3.2	80	Yes	68.2	138	3.8	99	22.9	1.7	8.5	Yes	1408.7	No
3	1.27	CT	Yes	No	53	Female	3	No	0	No	No	No	55	1.6	21.4844	2	210	No	No	No	0.51	Yes	272.8	169.74	Yes	2.182	No	3.6	53	No	149.93	140	3.6	95	5.9	5.68	3.69	No	16.4	No
4	0.96	CT	Yes	No	36	Male	3	No	0	Yes	No	No	55	1.6	21.4844	2	220	Yes	Yes	Yes	0.3	Yes	283.06	181.05	Yes	0.3077	No	5.7	87	No	91.53	136	3.2	104	8.6	4.7	0.9	No	26.5	No
5	1.1	CT	Yes	No	49	Male	4	No	0	No	No	No	65	1.65	23.8751	1	150	Yes	No	No	0.72	No	118.67	68.75	No	0.4286	No	4.7	61	No	129.52	135	3.5	99	5.6	2.2	4.3	No	14.7	No
6	1.03	CC	No	Yes	50	Male	4	No	0	Yes	No	No	58	1.6	22.6562	2	190	Yes	Yes	No	0.7	No	186.4	116.1	Yes	0.5333	No	6.4	107	Yes	67.44	137	3.4	103	7.7	2	3.7	Yes	138.6	No
7	0.98	CC	No	Yes	44	Female	4	No	0	No	No	No	65	1.68	23.03	2	200	No	Yes	No	0.66	No	215.1	123.5	Yes	0.5	No	2.4	59	No	102.08	136	3.3	101	5.7	1.8	1.8	Yes	57.7	No
8	1.05	CC	No	Yes	42	Female	5	No	0	No	No	No	60	1.65	22.0386	2	210	No	No	No	0.72	No	109.12	65.8	No	0.6667	No	6.2	65.5	No	91.3	128.8	3.36	95.7	10.3	2.09	4.53	Yes	66.6	No
9	0.91	CC	No	Yes	75	Female	5	No	0	No	No	No	70	1.63	26.3465	2	220	No	Yes	No	0.75	No	191.33	121.25	Yes	0.5455	Yes	4.2	61	No	88.15	141	3.5	106	5.6	1.8	2.8	Yes	69.7	No
10	0.95	CT	Yes	No	43	Female	5	No	0	No	No	No	50	1.55	20.8117	2	200	No	No	Yes	0.34	Yes	170.2	116	Yes	0.4583	Yes	5.4	76	No	76.57	140	3.7	105	5.7	0.9	2.2	Yes	203.7	No
11	0.94	CT	Yes	No	65	Female	5	Yes	3	No	No	No	58	1.55	24.1415	2	220	No	No	No	0.67	No	132.82	84.05	No	0.3077	Yes	8.6	102	Yes	44.1	140.5	4.12	101.4	15.79	1.53	1.64	Yes	134.5	No
12	1.07	CC	No	Yes	47	Male	5	No	0	Yes	No	No	60	1.65	22.0386	2	240	Yes	No	No	0.55	No	192.94	116.34	Yes	0.6087	No	4.3	76	No	101.35	136	3.5	104	16.9	4	3	No	19.7	No
13	0.98	CC	No	Yes	90	Female	5	No	0	No	No	No	50	1.6	19.5312	2	240	No	No	No	0.67	No	147.83	99.17	Yes	0.4545	Yes	5.3	65.4	Yes	39.9	131.4	4.29	93.7	6.14	1.23	4.19	No	23.5	No
14	1.13	CT	Yes	No	45	Female	5	No	0	No	No	No	57	1.62	21.7193	2	230	No	Yes	Yes	0.51	Yes	350.8	219	Yes	0.8	No	6.9	101	Yes	54.64	141	2.8	99	4.8	3.6	2	Yes	60.1	No
15	0.77	CC	No	Yes	99	Male	5	No	0	Yes	No	No	49	1.58	19.6283	2	220	No	Yes	Yes	0.6	Yes	169.85	115.82	Yes	0.4783	Yes	5.6	78	No	84.55	138	3	106	3.2	1.9	3.5	No	17.4	Yes
16	1.03	CC	No	Yes	80	Female	5	No	0	No	No	No	58	1.61	22.3757	2	220	No	Yes	No	0.67	No	163.98	101.82	Yes	0.4889	No	3	59	Yes	90.41	139	3.2	104	6.4	6	3	Yes	60.8	No
17	1.13	CC	No	Yes	49	Female	5	No	0	No	No	No	60	1.58	24.0346	2	180	No	No	No	0.71	No	134.66	82.98	No	0.5263	No	2.6	61	No	96.1	136	3.1	103	5.2	3.2	3.1	No	18.1	No
18	0.95	CC	No	Yes	61	Female	6	Yes	10	No	Yes	Yes	63	1.55	26.2227	1	170	No	No	No	0.53	No	377.6	234.95	Yes	6.667	Yes	6.6	57	No	99.4	140	3.4	101	10.5	2	4.09	No	15.6	No
19	1.04	CC	No	Yes	68	Female	6	No	0	No	Yes	No	63	1.56	25.8876	2	180	No	Yes	Yes	0.41	Yes	410	270.5	Yes	2.8	No	6.8	65	No	83.56	135	5	107	14.9	5.09	3.9	Yes	84	No
20	1.03	CC	No	Yes	73	Male	6	No	0	Yes	No	No	58	1.6	22.6562	2	190	Yes	No	No	0.71	Yes	178.16	110.96	No	0.5714	No	6.4	137	Yes	46.96	143	4	110	5.2	1.7	1.8	No	17.9	No
21	0.39	CC	No	Yes	64	Female	6	No	0	No	No	Yes	64	1.55	26.6389	2	210	No	No	No	0.66	No	194.16	116.96	Yes	0.3846	Yes	4.8	82.6	No	64.2	137.4	4.09	106	9.15	1.88	3.4	Yes	33	Yes
22	1.01	CT	Yes	No	60	Female	6	Yes	10	No	No	No	59	1.62	22.4813	2	190	No	No	No	0.61	No	146.83	90.11	No	0.36	No	4.4	65	No	85.71	134	3.6	98	8.2	6.6	2.1	No	24.88	No
23	1.01	CC	No	Yes	56	Female	6	No	0	No	No	No	58	1.62	22.1003	1	150	No	No	No	0.78	No	118.58	73.4	No	0.3636	No	3.4	57	No	101.15	134	3.6	101	16	1.6	2.9	Yes	536.9	No
24	1.01	CC	No	Yes	43	Male	7	No	0	Yes	Yes	No	70	1.65	25.7117	2	220	Yes	No	No	0.38	Yes	305.45	170.53	Yes	0.4068	Yes	6.5	109	No	68.07	135	3.1	93	8.5	10.86	3.6	Yes	2625.85	No
25	1.02	CC	No	Yes	57	Male	7	No	0	Yes	No	No	55	1.7	19.0311	2	200	Yes	No	No	0.6	No	334.6	207.6	Yes	0.7083	No	16	113	No	61.66	136	4.7	109	5.3	1.1	2.7	Yes	3788.4	No
26	1.01	CC	No	Yes	84	Male	7	Yes	5	No	No	No	63	1.65	23.1405	2	200	No	No	Yes	0.77	Yes	224.76	132.47	Yes	0.5532	No	8.7	103	No	62.69	141	3.2	107	7.7	1	3	Yes	101.7	No
27	0.83	CC	No	Yes	70	Female	7	Yes	6	No	Yes	Yes	75	1.6	29.2969	2	190	No	No	Yes	0.59	No	218.1	154.22	Yes	0.3448	Yes	7.8	141.5	Yes	33.9	140.6	4.24	107.7	7.85	2.46	6.14	Yes	12427.5	Yes
28	1.16	CC	No	Yes	72	Female	7	No	0	No	No	No	52	1.58	20.83	2	200	No	No	No	0.71	No	132.74	87.87	No	0.4186	No	4.1	60	No	90.59	136	3.5	100	5.7	0.9	2.7	Yes	12928.5	No
29	0.9	CC	No	Yes	88	Female	8	No	0	No	No	No	55	1.65	20.202	2	200	No	No	No	0.77	No	164.45	99.17	Yes	0.4255	Yes	2.2	55	No	96.16	128	3.4	92	6.5	1.2	2.2	Yes	124.6	Yes
30	1.02	CC	No	Yes	88	Female	8	No	0	No	No	No	55	1.5	24.4444	2	200	No	No	No	0.7	Yes	175.02	115.61	No	0.4889	No	5.5	84	No	79.5	134	4.4	95	10.6	1.3	2.2	No	14	No
31	1.02	TT	Yes	No	45	Male	8	No	0	No	No	Yes	60	1.55	24.974	2	200	Yes	No	Yes	0.31	Yes	410.05	255.1	No	0.6545	No	8.2	127	No	56.54	137	3.3	103	7.4	2.29	3.2	No	21.8	No
32	1.1	CC	No	Yes	43	Male	8	No	0	No	Yes	Yes	75	1.68	26.5731	2	180	Yes	Yes	Yes	0.56	Yes	264.7	151.98	Yes	0.4643	No	6.8	268	Yes	24.22	134	3.1	101	3.7	5.3	2.5	Yes	1982.4	No
33	1.3	CC	No	Yes	69	Female	9	Yes	5	No	Yes	No	75	1.58	30.0433	2	160	No	No	No	0.65	No	164.45	164.45	Yes	0.4255	No	6.7	190	Yes	24.16	134	3.1	104	6	2.1	1.7	Yes	9532.3	Yes
34	1.1	CC	No	Yes	71	Male	10	No	0	Yes	Yes	Yes	75	1.72	25.3515	2	180	Yes	No	Yes	0.7	No	241.23	136.9	Yes	0.4706	Yes	7.7	101.4	No	66.8	140	3.5	106	6.6	3.1	1.7	Yes	47	No
35	0.98	CC	No	Yes	74	Female	10	No	0	No	No	No	60	1.5	26.6667	2	220	No	Yes	No	0.56	Yes	267.94	169.46	Yes	0.5306	No	16.6	255	Yes	16.96	143	3.5	110	6.2	2.4	3.4	Yes	267	No
36	0.92	CC	No	Yes	51	Female	10	No	0	No	No	No	92	1.6	35.9375	2	230	No	No	No	0.38	Yes	280.47	138.7	Yes	0.4286	Yes	5.2	71	No	80.01	142	3.7	108	5.1	1.6	1.5	Yes	84.9	No
37	1.19	CT	Yes	No	55	Female	10	No	0	No	No	No	65	1.5	28.8889	2	240	No	No	No	0.75	No	224.76	136.57	No	0.5106	No	4.4	60	No	95.68	137	3.3	104	7.3	2.4	2.4	Yes	59.2	No
38	1.13	CC	No	Yes	49	Male	10	Yes	5	Yes	Yes	No	60	1.65	22.0386	1	170	Yes	Yes	No	0.7	No	132.82	80.1	No	0.4	No	3.5	48	No	170	138	3.7	101	11.9	3.9	2.8	No	4.47	No
39	1.01	CC	No	Yes	84	Female	10	No	0	No	No	No	50	1.55	20.8117	2	180	No	No	Yes	0.65	No	103.07	70.25	No	0.2979	Yes	4.5	55	No	97.1	144.4	3.5	107	5.4	2.02	2.14	Yes	69.1	No
40	1.08	CT	Yes	No	77	Male	10	No	0	Yes	No	No	62	1.67	22.231	2	200	No	No	No	0.6	No	122.97	72.51	No	0.439	Yes	6	68	No	15	142	3	107	4.8	1.4	4.7	Yes	36.7	No
41	0.98	CT	Yes	No	71	Female	10	No	0	No	No	No	58	1.65	21.3039	2	200	No	No	No	0.68	No	187.54	115.02	Yes	0.4681	Yes	5.3	66	No	81.39	139	4.5	103	10.3	2.6	2.1	No	13.84	No
42	1.07	CC	No	Yes	75	Female	10	No	0	No	No	No	55	1.6	21.4844	1	190	No	No	No	0.59	No	114.13	73	No	0.439	Yes	12.1	136	Yes	34.94	133	4.1	98	13.1	8.8	2.5	Yes	134.89	No
43	1.16	CC	No	Yes	74	Male	10	Yes	10	Yes	No	No	58	1.63	21.83	2	130	Yes	No	Yes	0.27	Yes	270.5	166.9	Yes	0.2951	Yes	2.3	68	No	105.09	139	3.3	104	14	1.8	2.6	Yes	221.6	No
44	1.08	CT	Yes	No	71	Female	10	Yes	10	No	No	No	50	1.5	22.2222	2	230	No	No	No	0.65	No	128.02	88.7	No	0.4091	Yes	5.5	74	No	71.32	140	3.7	102	10.7	2.29	3.1	No	24.18	No
45	1.09	CC	No	Yes	75	Male	10	No	0	Yes	No	Yes	60	1.6	23.4375	2	220	Yes	No	Yes	0.62	Yes	235.33	144.1	Yes	0.6222	No	4.7	73	No	96.56	135	3.6	94	5.3	1.5	3.2	Yes	61.5	No
46	1.13	CC	No	Yes	71	Female	10	Yes	4	No	No	No	59	1.62	22.4813	2	200	No	No	No	0.79	Yes	248.45	152.48	Yes	0.7111	No	4.2	51	No	109.59	135	3.3	100	11.4	2.29	2.8	Yes	38.6	No
47	0.87	CC	No	Yes	72	Male	10	No	0	No	No	No	60	1.65	22.0386	2	190	Yes	Yes	Yes	0.59	Yes	194.16	117.08	Yes	0.3846	No	6.5	112	Yes	59.41	132	3	101	13	2.04	2	No	20.9	Yes
48	1.13	CC	No	Yes	83	Female	10	No	0	No	Yes	Yes	65	1.55	27.0552	2	210	No	Yes	No	0.63	No	207.14	134.6	Yes	0.44	No	3.5	51	No	106.17	133	3.4	99	6.5	1	2.2	No	22.7	No
49	1.05	CC	No	Yes	53	Female	10	No	0	No	No	No	60	1.6	23.4375	2	180	No	Yes	Yes	0.55	Yes	256.57	157.12	Yes	0.4906	No	3.7	78	No	71.22	134	3.5	100	16.1	2.5	2.8	No	24	No
50	0.87	CC	No	Yes	93	Male	10	Yes	6	Yes	No	No	63	1.65	23.1405	2	180	Yes	Yes	No	0.67	No	78.77	46.35	No	0.4444	Yes	13.3	175	Yes	33.78	139	4	106	6	1.8	3.2	Yes	350.7	Yes
51	0.5	CT	Yes	No	65	Female	12	No	0	No	No	No	55	1.55	22.8928	2	210	No	No	No	0.65	No	105.6	68.62	No	0.39024	Yes	5	70.6	No	76.7	146	2.7	104	6.1	3.3	2.2	No	28.8	Yes
52	1.09	CC	No	Yes	92	Female	12	No	0	No	Yes	No	50	1.5	22.2222	2	200	No	No	Yes	0.67	Yes	186.55	123.23	Yes	0.65	No	4.5	56	No	93.34	140	3.1	98	7.7	1	3	Yes	118.6	No
53	0.76	CC	No	Yes	69	Female	13	No	0	No	No	No	67	1.6	26.1719	2	180	No	No	No	0.71	No	114.24	66.2	No	0.7742	No	3.2	122.9	Yes	39.9	137	3.8	101	10.8	2.9	4.2	No	7.7	Yes
54	1.19	CT	Yes	No	56	Male	13	No	0	Yes	Yes	Yes	75	1.7	25.9516	2	230	Yes	No	No	0.64	No	129.43	73.88	No	0.3137	Yes	3.9	72	No	104.1	140	3.6	100	7.9	1.2	1.8	No	7.6	No
55	1.13	CC	No	Yes	52	Male	13	No	0	Yes	Yes	Yes	67	1.6	26.1719	2	200	Yes	Yes	Yes	0.78	No	87.69	50.81	No	0.6061	Yes	6.1	98	No	74	142	3.4	102	6.4	3.03	1.8	Yes	126	No
56	0.96	CT	Yes	No	63	Female	13	Yes	5	No	No	No	60	1.6	23.4375	1	140	No	No	Yes	0.42	Yes	122.26	74.87	No	0.383	Yes	14.5	445	No	9.22	141	4	108	5	2.9	4.09	Yes	7335.3	No
57	0.57	CC	No	Yes	66	Male	14	No	0	Yes	Yes	No	65	1.65	23.8751	2	160	Yes	No	Yes	0.74	No	132.82	76.95	No	0.4	Yes	2.3	83.2	No	85.8	140	3.9	101	7.6	1.67	1.2	Yes	210.8	Yes
58	1.01	CC	No	Yes	77	Female	15	Yes	0	No	Yes	Yes	60	1.6	23.4375	2	200	No	No	No	0.67	No	85.78	57.54	No	0.4	Yes	8.1	140.7	Yes	33.4	144	3.2	106	7.5	2.4	4.59	Yes	218.3	No
59	1.11	CC	No	Yes	73	Male	15	Yes	15	Yes	Yes	No	50	1.62	19.052	2	200	Yes	No	No	0.68	No	142.7	95.14	No	0.383	Yes	5.8	90.8	No	75.5	141	4	101	8.6	2.1	2.5	Yes	94.8	No
60	1.15	CT	Yes	No	60	Male	15	No	0	Yes	Yes	No	75	1.7	25.9516	2	200	Yes	No	No	0.59	No	109.69	60.33	No	0.45	Yes	3.1	55	No	131.75	138	3.1	96	6.7	2.29	6.2	Yes	215.7	No
61	1.02	CC	No	Yes	68	Female	15	No	0	No	No	No	63	1.63	23.7118	1	180	No	No	No	0.64	Yes	205	121.37	Yes	0.5217	No	5.2	81	No	64.82	134	3.3	101	10.4	2.2	2.29	No	3.8	No
62	1.04	CC	No	Yes	71	Female	16	Yes	10	No	Yes	No	60	1.62	22.8624	2	180	No	Yes	No	0.57	No	145.64	88.63	No	0.55	No	3.4	71	No	74.81	132	3.2	94	9.6	2.7	5.8	Yes	125.9	No
63	0.95	CC	No	Yes	83	Male	18	No	0	Yes	No	Yes	47	1.66	17.0562	2	260	Yes	No	Yes	0.6	No	187.54	127.4	Yes	0.5105	Yes	4.8	107	No	60.8	140	3.5	102	8.9	1.32	3.8	Yes	254.6	No
64	1.02	CC	No	Yes	80	Female	20	Yes	18	No	Yes	No	70	1.65	25.7117	2	200	No	No	Yes	0.62	No	95.66	53.41	No	0.3111	Yes	10.7	98	Yes	50.3	138	3.6	96	13.3	3.1	1.7	Yes	82.6	No
65	1	CC	No	Yes	76	Female	20	No	0	No	Yes	Yes	52	1.56	21.3675	2	200	No	Yes	No	0.71	No	152.95	101.9	Yes	0.36735	Yes	5.6	61	No	87.9	147	3	105	8.3	2.8	1.9	Yes	82.6	No
66	0.75	CC	No	Yes	77	Male	20	No	0	Yes	Yes	No	58	1.6	22.6562	2	200	Yes	Yes	Yes	0.48	Yes	253.9	158.15	Yes	0.3279	Yes	6.5	116	Yes	44	141	3.7	102	6	1	2.2	Yes	2046.9	Yes
67	0.76	CC	No	Yes	66	Female	20	Yes	10	No	No	No	50	1.5	22.2222	2	170	No	Yes	No	0.58	Yes	142.7	98.87	Yes	0.383	No	5.7	74	No	72.39	136	3.5	98	2.9	1.6	2.8	Yes	427.2	Yes
68	0.75	CC	No	Yes	63	Male	20	No	0	Yes	Yes	No	87	1.65	31.9559	1	190	Yes	No	No	0.68	No	132.82	76.95	No	0.4	Yes	5.9	126	Yes	53.59	139	3.5	106	7.2	1.9	3	Yes	5070.2	Yes
69	0.76	CC	No	Yes	94	Female	20	No	0	No	Yes	No	75	1.55	31.2175	2	200	No	Yes	No	0.68	No	118.67	77.12	No	0.4286	Yes	5.3	60	No	85.82	139	3.8	100	5.7	1	3.4	No	27.1	Yes
70	0.61	CC	No	Yes	78	Male	20	No	0	Yes	No	No	55	1.6	21.4844	2	100	Yes	Yes	Yes	0.51	Yes	285.45	182.57	Yes	0.7442	Yes	10.9	200	Yes	29.94	136	4.2	103	10.6	1.3	2.1	No	14.1	Yes
